# Supplementary material for: Utility of Clinical Next Generation Sequencing Tests in KIT/PDGFRA/SDH Wild-Type Gastrointestinal Stromal Tumors
Source: Cancers (Basel). 2024 Apr 27;16(9):1707. doi: 10.3390/cancers16091707 (PMC11083047; doi:10.3390/cancers16091707)
Supplement: Supplementary file 1 [file cancers-16-01707-s001.zip]

Archive with 1 entries (1 files):
- cancers-2942643-supplementary.pdf
